# Supplementary material for: Methodological aspects of economic evaluations and health economic models in glioblastoma: A systematic literature review
Source: Neurooncol Pract. 2025 Oct 30;13(2):238–51. doi: 10.1093/nop/npaf113 (PMC13153701; doi:10.1093/nop/npaf113)
Supplement: npaf113_Supplementary_Data [file npaf113_supplementary_data.zip]

Archive with 2 entries (2 files):
- LEGATO_economic_models_supplement_revision2.docx
- LEGATO_PRISMA_2020_checklist.docx
